# Supplementary material for: Strategic Integration: A Cross-Disciplinary Review of the fNIRS-EEG Dual-Modality Imaging System for Delivering Multimodal Neuroimaging to Applications
Source: Brain Sci. 2024 Oct 16;14(10):1022. doi: 10.3390/brainsci14101022 (PMC11506513; doi:10.3390/brainsci14101022)
Supplement: Supplementary file 1 [file brainsci-14-01022-s001.zip]

Archive with 1 entries (1 files):
- brainsci-3191146-supplementary.pdf
